# Supplementary material for: Application and Effect of Pediococcus pentosaceus and Lactiplantibacillus plantarum as Starter Cultures on Bacterial Communities and Volatile Flavor Compounds of Zhayu, a Chinese Traditional Fermented Fish Product
Source: Foods. 2023 Apr 24;12(9):1768. doi: 10.3390/foods12091768 (PMC10178518; doi:10.3390/foods12091768)
Supplement: Supplementary file 1 [file foods-12-01768-s001.zip]

Archive with 1 entries (1 files):
- foods-2316670-supplementary.xlsx
