# Supplementary material for: Application and Effect of Pediococcus pentosaceus and Lactiplantibacillus plantarum as Starter Cultures on Bacterial Communities and Volatile Flavor Compounds of Zhayu, a Chinese Traditional Fermented Fish Product
Source: Foods. 2023 Apr 24;12(9):1768. doi: 10.3390/foods12091768 (PMC10178518; doi:10.3390/foods12091768)
Supplement: Supplementary file 1 [file foods-12-01768-s001.zip › foods-2316670-supplementary.xlsx]

## Sheet: Sheet1
Normalize the total peak area of each group of samples to express the percentage of each substance in the group of CK (without starter cultures), L1 (inoculated with L. plantarum L1) of Zhayu at 4 days of fermentation.
Alcohols (14)	RT	Formula	Volatile flavor compounds	CK(%)	L1(%)	L1/CK	CK (peak area)			L1 (peak area)
	3.053	C4H10O2	2,3-Butanediol	19.2119	1.11655	0.0581178	993260480	1229115047	553923575	29622295	31998883	26905058
	4.561	C7H16O	2-Heptanol	12.1223	12.5927	1.03881	605988706	573512453	572280711	339742223	344820328	329209201
	7.668	C9H18O	1-Methylcyclooctanol	2.74289	1.9763	0.720518	142312570	127710311	126350523	52593597	55862785	50644827
	4.106	C6H14O	4-Methyl-1-pentanol	1.32693	4.96849	3.74435	58615685	63033754	70103946	134362918	123701667	141920839
	7.861	C9H20O	2-Nonanol	2.39322	3.05861	1.27803	119722599	112400580	113719172	82966929	88175683	75089007
	7.019	C12H18O3	2-Benzyloxy-3-methyl-1,4-butanediol	0.0673405	0.0845082	1.25494	3307944	3202439	3220939	1961516	2782911	2058858
	13.277	C12H18O2	2-(4-Tert-Butylphenoxy)Ethanol	0.00478633	0.00689198	1.43993	262556	178138	250975	161037	169948	223850
	7.253	C7H8O	Benzyl alcohol	0.00545689	0.00845239	1.54894	231831	331651	225089	254438	216097	209920
	6.276	C8H18O	5-Methyl-2-Heptanol	0.526213	0.187698	0.356695	24687121	25899379	25456206	5683396	4827736	4599372
	1.295	C3H8O	1-Propanol	0.478721	0.194762	0.406838	22393144	23086460	23700054	8586922	1458751	5633549
	10.156	C10H18O	(-)-trans-Myrtanol	0.010139	0.128803	12.7038	640772	184243	640158	2600132	3578857	4190224
	5.993	C4H10OS	3-Methylthiopropanol	0.914822	0.342282	0.374151	40643247	50832573	40724476	7947001	10277360	9330832
	5.786	C8H18O	1-Octanol	0.291705	0.602311	2.06479	12182309	14399388	15572420	15985460	16317075	16186194
	20.108	C14H26O	(9E,12Z)-9,12-Tetradecadien-1-ol	0.0649344	0.0290752	0.447762	2684467	3338594	3360563	835702	762987	741993
Aldehyde (1)	1.754	C5H10O	Isovaleraldehyde	0.0983018	0.272486	2.77193	3945005	4796464	5557110	7123091	7059460	7753792
Acids (14)	2.118	C3H6O3	L-Lactic acid	6.9713	10.0797	1.44589	317051608	353725087	343240014	267349183	273854916	270256819
	2.977	C13H24O4	Oxalic acid, isohexyl pentyl ester	0.249688	1.53193	6.13538	19756296	1158112	15404222	28776670	42173569	52377180
	11.487	C15H20O4	Oxalic acid, pentyl 2-phenylethyl ester	0.393777	0.0688787	0.174918	18951403	19345388	18980413	2509854	1550015	1485171
	9.042	C8H16O2	Octanoic acid	0.0883309	0.810345	9.17397	5277504	4208600	3362146	18995551	23363463	22877350
	3.969	C5H10O2	DL-2-Methylbutyric acid	0.589169	0.191731	0.325426	22216053	33117727	30364344	5759602	5043580	4632024
	3.826	C5H10O2	Isovaleric acid	0.931683	0.393276	0.422114	34860631	53462297	47195915	12780086	10002055	8878344
	19.656	C21H38O4	Oxalic acid, cyclobutyl pentadecyl ester	0.00164778	0.00334569	2.03043	84692	82037	72950	101707	84939	82697
	19.404	C19H28O4	Isophthalic acid, butyl 2-heptyl ester	0.00340423	0.00840302	2.46841	126532	178161	190472	224778	243395	208308
	2.63	C4H8O2	Isobutyric acid	0.527347	0.374816	0.710758	20148561	27202265	29354936	11483518	9732401	8958449
	13.485	C9H20O3S	Sulfurous acid, isobutyl pentyl ester	0.00246585	0.00232955	0.944725	129026	119594	110052	96870	1260	89409
	2.366	C10H16O4	Oxalic acid, butyl cyclobutyl ester	0.345201	0.227367	0.658652	16105697	17339217	16766628	5466676	8168426	4668984
	6.06	C7H14O2	5-Methylhexanoic acid	1.31817	1.63674	1.24168	131426066	31746181	28563146	41906049	45316575	44542352
	10.273	C5H6O4	Tetrahydro-5-oxo-2-furancarboxylic acid	0.12545	0.0713001	0.568354	7572720	6708505	3966229	1789863	1916784	2033326
	12.12	C14H10Cl2O3	3,4-dichlorophenyl ester-o-Anisic acid	0.00860272	0.0122337	1.42207	307964	590731	352622	334385	364799	285680
Esters (16)	10.003	C8H12O4	Ethyl 4-(ethyloxy)-2-oxobut-3-enoate	0.0322182	0.0587961	1.82493	1592140	1601210	1492983	1519664	1649877	1563805
	4.135	C7H14O2	1-Methylbutyl Acetate	4.88599	2.57356	0.526723	261721844	206726763	242247567	69265827	69670566	68246982
	2.724	C6H10O3	Propyl pyruvate	0.762496	1.11015	1.45594	39230536	32275874	39403189	29958860	29193573	30219464
	11.941	C6H13NS2	Methyl Diethyldithiocarbamate	0.0847071	0.141394	1.6692	4095401	4191802	4033948	3698486	4031581	3652744
	6.844	C9H18O2	Methyl 2-Ethylhexanoate	0.913131	0.134079	0.146835	49043601	40284309	43492356	3462809	3759985	3571188
	6.155	C8H16O2	Ethyl caproate	4.82279	6.73429	1.39635	257885093	218721670	224896555	175328072	184993361	181819211
	15.44	C10H16O4	3-Butenyl adipate	0.00362556	0.00634145	1.7491	169770	175882	181707	180107	179654	150754
	5.961	C8H14O2	Vinyl Hexanoate	1.46804	3.11994	2.12524	72940541	70351475	70243374	80941723	88301114	81925962
	10.035	C10H12O2	Ethyl phenylacetate	0.422358	0.10135	0.239963	20369476	21355687	19709321	3313335	2507320	2338497
	3.717	C7H14O2	Ethyl 2-methylbutyrate	0.57349	0.031192	0.0543897	32501381	22066766	28849332	829137	860260	821695
	3.789	C7H14O2	Ethyl isovalerate	0.274939	0.012339	0.0448793	15264399	11461014	13266017	311671	509960	171717
	3.089	C3H4BrClO2	Methyl Bromo(Chloro)Acetate	0.00917703	0.0649655	7.07914	548497	213781	572575	1757445	1745708	1726857
	6.582	C10H13NO2	(3,4-Dimethylphenyl) N-Methylcarbamate	0.0128231	0.0031541	0.24597	660324	601734	603139	89837	101157	62925
	2.674	C12H22O4	Dibutyl succinate	0.0473939	0.0493295	1.04084	2473953	2075998	2343776	1341967	1329175	1300102
	12.957	C8H8O	Phthalan	0.00720222	0.0461412	6.40652	370205	346766	330635	1338535	1211829	1164209
	5.615	C8H16O2	4-Methyl-Pentanoic Acid Ethyl Ester	1.71163	1.07698	0.629211	78430285	120973207	49563802	28558053	29329439	28814133
Ketones (11)	4.355	C7H14O	2-Heptanone	6.28124	6.98448	1.11196	329401879	287509264	296732798	193208041	189497048	179576723
	11.05	C9H10O2	2'-Hydroxy-5'-methylacetophenone	0.224835	0.011134	0.0495207	9992201	12238896	10472463	425740	234891	235704
	2.315	C6H10O2	dihydro-3,5-dimethyl-2(3H)-Furanone	16.8313	19.6282	1.16618	857138896	825705541	765360230	527687091	522083308	530388347
	5.417	C11H18O	4,6-Dimethyl-2,7-nonadien-5-one	0.0320397	0.114869	3.58522	1977462	1341455	1341441	3101931	3176396	2969153
	7.626	C7H12O3	7-Hydroxy-2,4-Heptanedione	0.7616	1.43232	1.88067	36152775	40805262	33821110	42103645	37131515	36072624
	2.531	C8H14O4	3,4-dihydroxy-3,4-dimethylhexane-2,5-dione	0.402545	0.109334	0.271608	19390771	12763542	26398200	2835396	2784855	3181663
	6.832	C6H10O	4-Methyl-4-penten-2-one	0.219466	0.0325753	0.14843	12151674	9955275	9815705	867854	922290	832312
	3.018	C7H10O	4,4-Dimethyl-2-cyclopenten-1-one	0.0170415	0.0579208	3.39881	1045276	518757	914754	1419067	1560482	1683335
	1.928	C5H10O	2-Pentanone	1.15178	3.05778	2.65482	100062450	25343948	42127391	83802722	82633161	79729347
	14.074	C13H14O	4-Phenyl-6-heptyn-2-one	0.00475742	0.00379996	0.798744	290439	248111	153445	146136	40762	119016
	1.547	C4H8O2	4-Hydroxy-2-butanone	1.45453	3.83093	2.63379	71985714	63185278	76399194	99136957	106302912	102967469
Others (24)	3.192	C7H10O	2,3,5-Trimethylfuran	0.587159	0.238992	0.407032	36102358	19846380	29456973	6042370	6465901	6731668
	6.024	C9H14O	2-Pentylfuran	1.0441	3.88668	3.72253	57880809	38508760	55480493	101258321	93876171	117760667
	8.566	C8H7N	5H-Cyclopenta[b]Pyridine	0.000642621	0.00279055	4.34246	29206	31267	33000	75590	76397	72665
	13.142	C8H13NO3	5-(Diethoxymethyl)oxazole	0.00934487	0.028798	3.08169	443289	532417	383561	818814	758307	741249
	7.592	C8H12N2	3-Ethyl-2,5-dimethylpyrazine	0.0459511	0.0326254	0.710001	2222100	2101711	2360054	958026	952454	716007
	5.09	C9H14N2	2-Butyl-3-methylpyrazine	0.00940147	0.0864635	9.19681	476619	360983	529897	2120282	2170430	2669988
	3.66	C6H9N3	2-Pyrazin-2-Yl-Ethylamine	0.082969	0.157523	1.89857	3976222	4044381	4047728	4424019	4046081	4211174
	12.17	C11H14O2	Methyl eugenol	0.453015	0.310041	0.684395	20078449	24305609	21509635	8027324	8521354	8411018
	7.722	C7H8O2	4-Methoxyphenol	0.0575147	0.0203028	0.353002	2644628	3037281	2683941	466653	613545	554270
	11.109	C10H14O2	2,3,6-Trimethyl-4-methoxypheno	0.0346632	0.00431709	0.124544	1575042	1877681	1589248	133011	112037	102497
	5.898	C8H16O	(Z)-1-Ethoxy-4-methyl-2-pentene	2.01797	2.18268	1.08162	94590178	100591484	98344398	61697871	55775656	58241803
	7.278	C10H18O3	Valeric anhydride	0.0388479	0.041563	1.06989	1959808	1995242	1695605	1086657	1129793	1129555
	2.395	C2H6S2	Dimethyl disulfide	0.215797	0.0751938	0.348447	12607478	8012198	10769308	2960354	1517287	1575798
	1.597	CHCl3	Chloroform	0.0449464	0.249517	5.55143	2742158	1248023	2547538	5334040	7228296	7524880
	14.847	C13H12	1-Allylnaphthalene	0.00576017	0.0223678	3.88319	35874	34877	767099	648687	601180	550843
	9.311	C11H16	3,4-Dimethylcumene	0.0881956	0.174638	1.98012	4622664	4072122	4133791	4478823	4803958	4776344
	1.785	C6H6	Benzene	0.0159849	0.0979384	6.12693	775742	633544	915812	2402963	2652282	2829233
	7.897	C10H14	2-ethyl-1,3-dimethyl-Benzene	0.025963	0.039725	1.53006	1298228	1359831	1118413	1004208	881503	1312332
	7.808	C8H14	Spiro[2.5]octane	0.0715943	0.25879	3.61467	4972268	1732768	3708783	5994695	6979195	7859866
	5.97	C11H18	2-Methylenebornane	0.0117608	0.0411834	3.50176	890009	321149	499514	962951	1204281	1148213
	2.073	C6H8	Methylcyclopentadiene	0.00451744	0.0416003	9.20882	363215	46570	247304	961056	1145538	1242419
	8.98	C12H24	(5E)-5-Dodecene	0.107563	0.289368	2.6902	5117728	5244994	5283015	7030932	7663137	8601323
	6.518	C11H18	2-Methyl-2-bornene	0.0479448	0.206887	4.3151	3489292	901438	2583126	4479632	5907909	6267749
	8.472	C10H12	but-3-en-2-ylbenzene	0.0107639	0.0172036	1.59827	460531	662528	442611	490136	451339	443489
